# Supplementary material for: Ratoon Rice Cropping Mitigates the Greenhouse Effect by Reducing CH4 Emissions through Reduction of Biomass during the Ratoon Season
Source: Plants (Basel). 2023 Sep 22;12(19):3354. doi: 10.3390/plants12193354 (PMC10574029; doi:10.3390/plants12193354)
Supplement: Supplementary file 1 [file plants-12-03354-s001.zip]

Archive with 1 entries (1 files):
- plants-2558580-supplementary.pdf
